# Supplementary material for: Integrative multiomic analyses of dorsal root ganglia in diabetic neuropathic pain using proteomics, phospho-proteomics, and metabolomics
Source: Sci Rep. 2022 Oct 11;12:17012. doi: 10.1038/s41598-022-21394-y (PMC9553906; doi:10.1038/s41598-022-21394-y)
Supplement: Supplementary file 1 — Supplementary Tables. [file 41598_2022_21394_MOESM1_ESM.xlsx]

## Sheet: supplementary table 1
			Relative Abundance Data:							Quantitative Pannel Data:
						linear modeling results: ('.' For p < 0.1, '*' for p < 0.05, '**' for p < 0.01)
Compound_Name	HMDB_ID	Metabolite class	Ratio	log2ratio	t-test_p	Condition Pr	Storage Pr	Age Pr	Sex Pr	t-test_p
Malic acid	HMDB0000156, HMDB0000744	hydorxy acids and derivative	0.518687	-0.947064	0.0677	*0.0316	0.109	0.355	0.134	0.0677
N-acetylaspartic Acid	HMDB0000812	carboxylic acid and derivatives	0.373124	-1.42227	0.0055	**0.00995	0.544	0.513	0.11	0.00555
Unknown		unknown	0.620935	-0.687486	0.0331	*0.0364	0.143	0.839	0.926
UDP-N-acetylgalactosamine	HMDB0000304	pyrimidine nucleotide	0.565681	-0.821939	0.0247	*0.0411	0.333	0.991	0.428
Guanidoacetic acid	HMDB0000128	carboxylic acid and derivatives	0.410551	-1.28437	0.0304	*0.028	0.149	0.42	0.406
S-Adenosylmethionine	HMDB0001185	5'-deoxyribonucleosides	0.52008	-0.943195	0.0165	*0.0164	0.53	0.586	0.231	0.0165
Cysteine glutathione disulfide	HMDB0000656	carboxylic acid and derivatives	0.273077	-1.87262	0.00789	*0.032	0.56	0.982	0.272
Stigmasterol	HMDB0000937	steroids and steroid derivatives	0.609426	-0.714477	0.00833	*0.0479	0.905	0.309	0.534	0.00833
α-Tocopherol	HMDB0001893	prenol lipid	0.435019	-1.20085	0.0523	*0.0196	0.2369	0.212	0.887
β-Cryptoxanthin	HMDB0033844	prenol lipid	0.382619	-1.38602	0.0115	**0.00835	0.4233	0.236	0.291	0.0115
Ethanolamine phosphate	HMDB0000224	organic phosphoric acids and derivatives	0.556929	-0.844434	0.0552	*0.0267	. 0.0543	0.46	0.315
Ethanolamine	HMDB0000149	organonitrogen compound	0.484938	-1.04413	0.0192	**0.00680	**0.00303	0.863	0.847
Glycine	HMDB0000123	carboxylic acid and derivatives	0.561663	-0.832224	0.0968	*0.0162	**0.000853	0.576	0.368	0.0968
Choline	HMDB0000097	organonitrogen compound	0.705836	-0.502596	0.05	*0.0486	**0.00803	0.552	0.92	0.05
Creatine	HMDB0000064	carboxylic acid and derivatives	0.513663	-0.961106	0.0471	*0.0293	*0.0487	0.609	0.3363	0.0471
Aspartate	HMDB0000191	carboxylic acid and derivatives	0.460931	-1.11738	0.0214	*0.014	*0.022	0.924	0.177	0.0214
Glutamine	HMDB0000641	carboxylic acid and derivatives	0.358187	-1.48122	0.037	*0.0209	. 0.0845	0.346	0.217	0.037
Glutamate	HMDB0000148	carboxylic acid and derivatives	0.406372	-1.29913	0.018	*0.0152	. 0.0596	0.594	0.193	0.0181
Theobromine	HMDB0002825	Imidazopyrimidines	0.607564	-0.718893	0.034	*0.0385	. 0.0804	0.955	0.485
O-Acetylcarnitine	HMDB0000201	fatty acyl	0.565108	-0.823401	0.0677	*0.01409	**0.00845	0.426	0.311
Glycerophosphocholine	HMDB0000086	glycerophospholipid	0.515261	-0.956625	0.0176	**0.00895	*0.03093	0.646	0.631
Asparagine	HMDB0000168	carboxylic acid and derivatives	0.464716	-1.10558	0.0647	. 0.0571	0.224	0.401	0.457	0.0647
Ornithine	HMDB0000214	carboxylic acid and derivatives	0.376829	-1.40802	0.0392	. 0.0581	0.732	0.395	0.592	0.0392
Oleoyl ethanolamide	HMDB0002088	organonitrogen compound	0.694693	-0.525552	0.0328	. 0.0822	0.158	0.506	0.9	0.0328
Stearoyl ethanolamide	HMDB0013078	organonitrogen compound	0.662334	-0.594369	0.00941	. 0.0515	0.971	0.682	0.901	0.00941

## Sheet: supplementary table 2
					linear modeling results: ('.' For p < 0.1, '*' for p < 0.05, '**' for p < 0.01)
Accession (uniprot)	Gene Symbol	Description	Ratio	Adj. P-Value (ProteomeDiscoverer)	Condtion Pr	Age Pr	Sex Pr
P10915	HAPLN1	Hyaluronan and proteoglycan link protein 1 [OS=Homo sapiens]	2.019	2.52368e-13	*0.0487	0.2574	0.2282
P48539	PCP4	Calmodulin regulator protein PCP4 [OS=Homo sapiens]	1.818	2.79769e-15	*0.0174	0.5376	0.8659
O43312	MTSS1	Protein MTSS 1 [OS=Homo sapiens]	1.659	2.59775e-07	**0.00111	0.81514	0.13051
P02689	PMP2	Myelin P2 protein [OS=Homo sapiens]	0.685	5.04698e-09	*0.036	0.2595	. 0.0825
Q7L2J0	MEPCE	7SK snRNA methylphosphate capping enzyme [OS=Homo sapiens]	1.44	0.0227989	*0.0482	0.4963	0.1767
P13611	VCAN	Versican core protein [OS=Homo sapiens]	1.404	3.85342e-06	*0.0215	0.1021	0.1126
P49675	STAR	Steroidogenic acute regulatory protein, mitochondrial [OS=Homo sapiens]	0.713	0.000105251	*0.0259	0.6731	0.9439
Q9NYQ7	CELSR3	Cadherin EGF LAG seven-pass G-type receptor 3 [OS=Homo sapiens]	1.397	0.010659	*0.0278	0.5694	0.1029
P50453	SERPINB9	Serpin B9 [OS=Homo sapiens]	1.391	1.5199e-06	**0.00439	0.31446	0.19987
Q2UY09	COL28A1	Collagen alpha-1(XXVIII) chain [OS=Homo sapiens]	0.723	9.05375e-07	*0.0206	0.2129	0.4307
Q9BVN2	RUSC1	RUN and SH3 domain-containing protein 1 [OS=Homo sapiens]	1.365	0.0055399	*0.0208	0.3642	0.208
Q8WVF1	OSCP1	Protein OSCP1 [OS=Homo sapiens]	1.324	0.0922165	***0.000969	0.372153	0.245421
P61769	B2M	Beta-2-microglobulin [OS=Homo sapiens]	1.313	0.00134768	*0.0369	0.5489	. 0.0876
Q9UMZ2	SYNRG	Synergin gamma [OS=Homo sapiens]	1.291	0.038371	**0.0088	0.43732	. 0.05499
O94923	GLCE	D-glucuronyl C5-epimerase [OS=Homo sapiens]	1.279	0.0343	*0.01062	. 0.05762	0.53995
Q8WWM9	CYGB	Cytoglobin [OS=Homo sapiens]	1.252	0.0107603	**0.00321	0.2184	0.67843
Q9BYX2	TBC1D2	TBC1 domain family member 2A [OS=Homo sapiens]	0.805	0.0147473	*0.0295	0.1298	. 0.0779
O00193	SMAP	Small acidic protein [OS=Homo sapiens]	1.224	0.0467816	*0.0153	0.3057	. 0.0861
Q8NFQ6	BPIFC	BPI fold-containing family C protein [OS=Homo sapiens]	0.823	0.0825209	*0.0166	0.1562	0.8728
Q0D2I5	IFFO1	Non-homologous end joining factor IFFO1 [OS=Homo sapiens]	0.602	2.79769e-15	*0.0224	0.4641	*0.049
Q92752	TNR	Tenascin-R [OS=Homo sapiens]	1.586	3.29199e-09	*0.0481	*0.0485	0.5669
Q17RW2	COL24A1	Collagen alpha-1(XXIV) chain [OS=Homo sapiens]	0.687	0.00867388	**0.00684	0.57916	*0.04917
Q15198	PDGFRL	Platelet-derived growth factor receptor-like protein [OS=Homo sapiens]	0.72	0.0727573	*0.0392	*0.0339	0.1788
O95832	CLDN1	Claudin-1 [OS=Homo sapiens]	0.723	8.09361e-05	*0.0102	*0.0149	0.9225
Q05707	COL14A1	Collagen alpha-1(XIV) chain [OS=Homo sapiens]	0.733	2.69597e-06	*0.0184	0.5287	*0.0286
A6NN14	ZNF729	Zinc finger protein 729 [OS=Homo sapiens]	0.744	4.78761e-05	**0.00774	. 0.08132	**0.00361
P00740	F9	Coagulation factor IX [OS=Homo sapiens]	0.747	9.01236e-07	*0.0272	*0.0239	0.5653
P0C025	NUDT17	Nucleoside diphosphate-linked moiety X motif 17 [OS=Homo sapiens]	0.751	0.00167619	*0.0161	*0.0379	0.262
P10451	SPP1	Osteopontin [OS=Homo sapiens]	1.317	0.00127418	*0.012438	***0.000504	0.696255
P14207	FOLR2	Folate receptor beta [OS=Homo sapiens]	1.305	0.000564173	*0.01009	*0.01313	0.77655
Q008S8	ECT2L	Epithelial cell-transforming sequence 2 oncogene-like [OS=Homo sapiens]	1.282	0.00474761	**0.00553	0.4806	*0.03556
O14879	IFIT3	Interferon-induced protein with tetratricopeptide repeats 3 [OS=Homo sapiens]	1.253	0.00772922	*0.0236	*0.0355	0.2308
Q7Z3E5	ARMC9	LisH domain-containing protein ARMC9 [OS=Homo sapiens]	0.802	0.0313719	**0.00851	**0.00518	0.25278
P60033	CD81	CD81 antigen [OS=Homo sapiens]	0.839	0.00300048	*0.01	0.2775	*0.0259
P05161	ISG15	Ubiquitin-like protein ISG15 [OS=Homo sapiens]	1.441	8.39048e-07	*0.01726	*0.02586	*0.0471
Q14982	OPCML	Opioid-binding protein/cell adhesion molecule [OS=Homo sapiens]	1.371	0.0500344	*0.0338	*0.0497	. 0.0877
P00748	F12	Coagulation factor XII [OS=Homo sapiens]	0.738	1.83802e-07	*0.03752	*0.04718	*0.04559
Q8N668	COMMD1	COMM domain-containing protein 1 [OS=Homo sapiens]	1.345	0.00595702	***0.000684	**0.002678	**0.005217
P01286	GHRH	Somatoliberin [OS=Homo sapiens]	1.326	0.0285265	***0.0000997	*0.01877	***0.000361
P18065	IGFBP2	Insulin-like growth factor-binding protein 2 [OS=Homo sapiens]	1.322	0.0059527	*0.014692	***0.000745	*0.040314
Q9Y6H1	CHCHD2	Putative coiled-coil-helix-coiled-coil-helix domain-containing protein CHCHD2, mitochondrial [OS=Homo sapiens]	0.814	0.0538481	**0.0089	*0.0453	. 0.0735

## Sheet: supplementary table 3
								linear modeling results: ('.' For p < 0.1, '*' for p < 0.05, '**' for p < 0.01)
Master Protein Accessions (uniprot)	Gene	p-site	Master Protein Descriptions	Phospho-peptide ratio	Phospho-peptide adj. P-Value (from ProteomeDiscoverer)	Master protein ratio	Master protein adj P-value (from ProteomeDiscoverer)	Condition Pr	Age Pr	sex Pr
P34910	EVI2B	S271	Protein EVI2B [OS=Homo sapiens]	2.217	6.98442e-08	1.046	1	*0.0116	0.183	0.1261
P23588	EIF4B	S445	Eukaryotic translation initiation factor 4B [OS=Homo sapiens]	1.887	3.3395e-05	1.036	1	*0.0304	0.1508	0.1718
P13639	EEF2	T57	Elongation factor 2 [OS=Homo sapiens]	1.769	0.000632383	1.088	0.8	*0.0455	0.7463	0.2419
Q7Z4Q2	HEATR3	T340	HEAT repeat-containing protein 3 [OS=Homo sapiens]	1.701	0.00447496	ND	ND	*0.0351	0.2783	0.1782
O14672	ADAM10	T719	Disintegrin and metalloproteinase domain-containing protein 10 [OS=Homo sapiens]	1.683	0.0082966	1.001	1	*0.016	.0.0814	0.1323
Q15819	UBE2V2	S4	Ubiquitin-conjugating enzyme E2 variant 2 [OS=Homo sapiens]	0.61	0.00285019	1.078	0.9	*0.0331	0.1954	0.2897
P36776	LONP1	S535	Lon protease homolog, mitochondrial [OS=Homo sapiens]	0.616	0.028392	0.996	0.9	*0.0356	0.5431	0.1454
Q9NYV4	CDK12	T893	Cyclin-dependent kinase 12 [OS=Homo sapiens]	1.582	0.0166992			*0.0464	0.166	0.6244
P41236	PPP1R2	S20	Protein phosphatase inhibitor 2 [OS=Homo sapiens]	1.561	0.0109536	1.109	0.7	*0.0242	0.6754	0.3006
Q13671	R1N	S337	Ras and Rab interactor 1 [OS=Homo sapiens]	1.552	0.0946661	ND	ND	*0.0176	0.1787	0.5001
P10451	SPP1	S275, S280	Secreted phosphoprotein 1 [OS=Homo sapiens]	1.495	0.028392	1.317	0.00127418	*0.0118	0.4449	0.1486
P07910	HNRNPC	S260	Heterogeneous nuclear ribonucleoproteins C1/C2 [OS=Homo sapiens]	0.474	0.000359435	1.018	1	*0.0119	. 0.0502	*0.0235
P10451	SPP1	S263, S270	Secreted phosphoprotein 1 [OS=Homo sapiens]	2.042	8.40265e-08	1.317	0.00127418	*0.01192	**0.00495	. 0.06109
Q9C0I1	MTMR12	S716	Myotubularin-related protein 12 [OS=Homo sapiens]	1.81	0.0118701	1.007	1	**0.00902	*0.0215	. 0.06322
P10451	SPP1	S254, S263, S270	Secreted phosphoprotein 1 [OS=Homo sapiens]	1.711	0.0016861	1.317	0.00127418	*0.0355	*0.0257	. 0.0718
P08670	VIM	S39	Vimentin [OS=Homo sapiens]	1.624	0.00779603	1.057	0.9	*0.01395	**0.00647	0.12929
Q68D86	CCDC102B	S210	Coiled-coil domain-containing protein 102B [OS=Homo sapiens]	0.624	0.000960361	ND	ND	**0.00987	0.13723	*0.03049
P10451	SPP1	S219	Secreted phosphoprotein 1 [OS=Homo sapiens]	1.601	0.00325204	1.317	0.00127418	*0.016828	***0.000732	0.249227
Q2TB10	ZNF800	S317	Zinc finger protein 800 [OS=Homo sapiens]	1.533	0.0350922	ND	ND	*0.0498	*0.0369	0.1815
P08670	VIM	S438	Vimentin [OS=Homo sapiens]	1.501	0.049042	1.057	0.9	*0.0119	0.2402	*0.0312
Q07352	ZFP36L1	S54	mRNA decay activator protein ZFP36L1 [OS=Homo sapiens]	1.485	0.0605442	1.231	0.4	*0.0237	*0.0294	0.4691
P10451	SPP1	S254	Secreted phosphoprotein 1 [OS=Homo sapiens]	1.478	0.072398	1.317	0.00127418	*0.0203	**0.0062	0.1629
P45985	MAP2K4	S80	Dual specificity mitogen-activated protein kinase kinase 4 [OS=Homo sapiens]	0.697	0.0247769	0.956	0.8	*0.0242	0.3468	*0.0291
Q9NZN4	EHD2	S468	EH domain-containing protein 2 [OS=Homo sapiens]	0.707	0.0194964	0.919	0.4	*0.03137	**0.00851	0.14942
P10451	SPP1	S303	Secreted phosphoprotein 1 [OS=Homo sapiens]	1.404	0.0987946	1.317	0.00127418	*0.02183	**0.00595	0.13271
O95072	REC8	S315	Meiotic recombination protein REC8 homolog [OS=Homo sapiens]	0.772	0.0756248	1.001	1	*0.0186	0.1422	*0.0206
Q6PKG0	LARP1	S220	La-related protein 1 [OS=Homo sapiens]	0.753	0.0905851	1.01	1	*0.0169	*0.0486	*0.038
